# Supplementary material for: Chloroplast genome features of an important medicinal and edible plant: Houttuynia cordata (Saururaceae)
Source: PLoS One. 2020 Sep 28;15(9):e0239823. doi: 10.1371/journal.pone.0239823 (PMC7521677; doi:10.1371/journal.pone.0239823)
Supplement: S1 Table — (XLSX) [file pone.0239823.s001.xlsx]

## Sheet: Sheet1
Table S1 List of the cp genome of 20 Piperales species used for phylogenetic analysis
Latin Name	Genus	Length (bp)	NCBI No.
Aristolochia contorta	Aristolochia	160, 576	NC_036152
Aristolochia debilis	Aristolochia	159, 793	NC_036153
Aristolochia kaempferi	Aristolochia	159, 612	NC_041452
Aristolochia kunmingensis	Aristolochia	160, 051	NC_041451
Aristolochia macrophylla	Aristolochia	160, 493	NC_041453
Aristolochia mollissima	Aristolochia	159, 653	NC_041457
Aristolochia moupinensis	Aristolochia	159, 374	NC_041454
Aristolochia tagala	Aristolochia	159, 308	NC_041455
Aristolochia tubiflora	Aristolochia	160, 520	NC_041456
Asarum sieboldii	Asarum	193, 356	NC_037190
Piper cenocladum	Piper	160, 724	NC_008457
Piper kadsura	Piper	161, 486	NC_027941
Piper auritum	Piper	159, 909	NC_034697
Piper nigrum	Piper	161, 523	NC_034692
Piper longum	Piper	160, 457	NC_047247
Piper laetispicum	Piper	161, 721	NC_042254
Chloranthus erectus	Chloranthus	157, 852	NC_039627
Chloranthus japonicus	Chloranthus	158, 640	NC_026565
Chloranthus spicatus	Chloranthus	157, 772	NC_009598
Sarcandra glabra	Sarcandra	158, 900	NC_039621
