# Supplementary material for: Chloroplast genome features of an important medicinal and edible plant: Houttuynia cordata (Saururaceae)
Source: PLoS One. 2020 Sep 28;15(9):e0239823. doi: 10.1371/journal.pone.0239823 (PMC7521677; doi:10.1371/journal.pone.0239823)
Supplement: S2 Table — (XLSX) [file pone.0239823.s002.xlsx]

## Sheet: Sheet1
Table S2 Summary of de novo sequencing of cp genome of Houttuynia cordata Thunb
Category	Items	Descriptions
PacBio Sequel Platform	Library Size (kb)	20
	Subreads Number	137091
	Subreads Bases (bp)	667832920
	Subreads N50 Length(bp)	7337
	Subreads N90 Length(bp)	2310
	Subreads Average Length(bp)	4871
Illumina HiSeq Platform	Library Size (bp)	450
	Raw data (Mb)	3763
	Clean data (Mb)	3390
	Clean data Q20(%)	95.59
