# Supplementary material for: Chloroplast genome features of an important medicinal and edible plant: Houttuynia cordata (Saururaceae)
Source: PLoS One. 2020 Sep 28;15(9):e0239823. doi: 10.1371/journal.pone.0239823 (PMC7521677; doi:10.1371/journal.pone.0239823)
Supplement: S3 Table — (XLSX) [file pone.0239823.s003.xlsx]

## Sheet: Sheet1
Table S3 Detail information of repeat sequence of Houttuynia cordata cp genome
Number	Repeats size	First repeat start	location	Repeat types	Second repeat start	location
1	61	95440	ycf2	F	95464	ycf2
2	61	95440	ycf2	P	152881	ycf2
3	61	95464	ycf2	P	152905	ycf2
4	61	152881	ycf2	F	152905	ycf2
5	57	95444	ycf2	F	95468	ycf2
6	57	95444	ycf2	P	152881	ycf2
7	57	95468	ycf2	P	152905	ycf2
8	57	152885	ycf2	F	152909	ycf2
9	69	152873	ycf2	F	152897	ycf2
10	68	95433	ycf2	F	95457	ycf2
11	68	95433	ycf2	P	152881	ycf2
12	68	95457	ycf2	P	152905	ycf2
13	46	152896	ycf2	F	152920	ycf2
14	51	120801	ccsA	P	120801	ccsA
15	48	92980	ycf2	F	93025	ycf2
16	48	92980	ycf2	P	155333	ycf2
17	48	93025	ycf2	P	155378	ycf2
18	48	155333	ycf2	F	155378	ycf2
19	62	40733	psaB	F	42957	psaA
20	45	95456	ycf2	F	95480	ycf2
21	45	95456	ycf2	P	152881	ycf2
22	45	95480	ycf2	P	152905	ycf2
23	41	155340	ycf2	F	155385	ycf2
24	50	40745	psaB	F	42969	psaA
25	59	40724	psaB	F	42948	psaA
26	47	40748	psaB	F	42972	psaA
27	56	40739	psaB	F	42963	psaA
28	58	40716	psaB	F	42940	psaA
29	38	95463	ycf2	F	95487	ycf2
30	38	95463	ycf2	P	152881	ycf2
31	38	95487	ycf2	P	152905	ycf2
32	31	67646	petA	P	67696	petA
33	31	95497	ycf2	F	95515	ycf2
34	31	95497	ycf2	P	152860	ycf2
35	31	95515	ycf2	P	152878	ycf2
36	31	152860	ycf2	F	152878	ycf2
37	34	67643	petA	P	67696	petA
38	56	30514	petN	P	30514	petN
39	56	40682	psaB	F	42906	psaA
40	56	40721	psaB	F	42945	psaA
41	42	40753	psaB	F	42977	psaA
42	39	40756	psaB	F	42980	psaA
43	30	47150	ycf3	F	87451	rpl22
44	36	47144	ycf3	F	87445	rpl22
45	36	118793	rpl32	P	118793	rpl32
46	36	120348	ccsA	P	120348	ccsA
47	55	95473	ycf2	F	95491	ycf2
48	55	95473	ycf2	P	152860	ycf2
