# Supplementary material for: Chloroplast genome features of an important medicinal and edible plant: Houttuynia cordata (Saururaceae)
Source: PLoS One. 2020 Sep 28;15(9):e0239823. doi: 10.1371/journal.pone.0239823 (PMC7521677; doi:10.1371/journal.pone.0239823)
Supplement: S4 Table — (XLSX) [file pone.0239823.s004.xlsx]

## Sheet: Sheet1
Table S4 Codon usage analysis of protein coding genes of Houttuynia cordata cp genome
Codon	Number	Amino acids	Ratio of Codon	RSCU	Number of amino acid	Ratio of amino acid
GGU	530	Gly	0.0232293	1.32252	1603	0.0702577
GGC	165		0.00723177	0.411728
GGA	628		0.0275245	1.56706
GGG	280		0.0122721	0.69869
GCU	569	Ala	0.0249386	1.80492	1261	0.0552682
GCC	183		0.00802069	0.580492
GCA	354		0.0155154	1.12292
GCG	155		0.00679348	0.491673
GUU	462	Val	0.0202489	1.41718	1304	0.0571529
GUC	162		0.00710028	0.496933
GUA	504		0.0220898	1.54601
GUG	176		0.00771388	0.539877
UUA	737	Leu	0.0323019	1.87056	2364	0.103612
UUG	485		0.021257	1.23096
CUU	501		0.0219583	1.27157
CUC	154		0.00674965	0.390863
CUA	326		0.0142882	0.827411
CUG	161		0.00705645	0.408629
AUU	965	Ile	0.0422949	1.48614	1948	0.0853787
AUC	390		0.0170933	0.600616
AUA	593		0.0259905	0.913244
UCU	475	Ser	0.0208187	1.59485	1787	0.0783222
UCC	302		0.0132363	1.01399
UCA	364		0.0159537	1.22216
UCG	174		0.00762623	0.584219
AGU	370		0.0162167	1.24231
AGC	102		0.00447055	0.342473
ACU	460	Thr	0.0201613	1.57804	1166	0.0511045
ACC	219		0.00959853	0.751286
ACA	360		0.0157784	1.23499
ACG	127		0.00556627	0.435678
UGU	188	Cys	0.00823983	1.48031	254	0.0111325
UGC	66		0.00289271	0.519685
AUG	534	Met	0.0234046	1	534	0.0234046
GAU	767	Asp	0.0336168	1.59625	961	0.0421196
GAC	194		0.00850281	0.403746
GAA	889	Glu	0.0389639	1.47797	1203	0.0527262
GAG	314		0.0137623	0.522028
AAU	780	Asn	0.0341865	1.52791	1021	0.0447493
AAC	241		0.0105628	0.472086
CAA	585	Gln	0.0256399	1.48666	787	0.0344933
CAG	202		0.00885344	0.513342
AAA	843	Lys	0.0369478	1.47765	1141	0.0500088
AAG	298		0.013061	0.522349
CGU	318	Arg	0.0139376	1.35994	1403	0.0614919
CGC	88		0.00385694	0.376336
CGA	324		0.0142006	1.3856
CGG	111		0.00486501	0.474697
AGA	408		0.0178822	1.74483
AGG	154		0.00674965	0.658589
UUU	777	Phe	0.034055	1.2583	1235	0.0541287
UUC	458		0.0200736	0.7417
UAU	656	Tyr	0.0287518	1.56563	838	0.0367286
UAC	182		0.00797686	0.434368
CAU	417	His	0.0182766	1.50542	554	0.0242812
CAC	137		0.00600456	0.494585
UGG	413	Trp	0.0181013	1	413	0.0181013
CCU	354	Pro	0.0155154	1.475	960	0.0420757
CCC	214		0.00937938	0.891667
CCA	264		0.0115708	1.1
CCG	128		0.0056101	0.533333
UAA	39	TER	0.00170933	1.48101	79	0.00346248
UAG	22		0.000964236	0.835443
UGA	18		0.00078892	0.683544
total	22816		1		22816	1
