# Supplementary material for: Chloroplast genome features of an important medicinal and edible plant: Houttuynia cordata (Saururaceae)
Source: PLoS One. 2020 Sep 28;15(9):e0239823. doi: 10.1371/journal.pone.0239823 (PMC7521677; doi:10.1371/journal.pone.0239823)
Supplement: S5 Table — (XLSX) [file pone.0239823.s005.xlsx]

## Sheet: Sheet1
Table S5 Synonymous (Ks) and non synonymous (Ks) substitution rate of common coding genes between H. cordata and other four closed related species
No.	Gene	A. contorta vs. H. cordata				A. debilis vs. H. cordata				A. tagala vs. H. cordata				A. tubiflora vs. H. cordata
		Ka	Ks	Ka/Ks		Ka	Ks	Ka/Ks		Ka	Ks	Ka/Ks		Ka	Ks	Ka/Ks
1	accD	0.0821994	0.272064	0.302133		0.0788352	0.265193	0.297275		0.0783458	0.258377	0.303223		0.112256	0.268383	0.418267
2	atpA	0.0176596	0.269819	0.0654497		0.0181078	0.26404	0.0685797		0.0158876	0.25023	0.0634922		0.0158829	0.25422	0.0624772
3	atpB	0.012116	0.252556	0.0479736		0.0112118	0.248789	0.0450656		0.0112118	0.237598	0.0471881		0.0112085	0.234152	0.0478684
4	atpE	0.0543994	0.264948	0.205321		0.0474466	0.24866	0.19081		0.0475946	0.217291	0.219036		0.0405162	0.219067	0.184949
5	atpF	0.0484626	0.220079	0.220206		0.0459821	0.209177	0.219824		0.0509905	0.209177	0.243768		0.0462246	0.221442	0.208743
6	atpH	0	0.287493	0		0	0.309717	0		0	0.287493	0		0	0.287493	0
7	atpI	0.0254956	0.199724	0.127654		0.0254956	0.192607	0.132371		0.027342	0.192807	0.14181		0.0254879	0.192807	0.132193
8	ccsA	0.0812271	0.396151	0.205041		0.0827108	0.365579	0.226246		0.0819156	0.347821	0.235511		0.0833308	0.349195	0.238637
9	cemA	0.0693289	0.363769	0.190585		0.0631134	0.344962	0.182958		0.0600708	0.329525	0.182295		0.0601291	0.349022	0.172279
10	clpP	0.0930624	0.203214	0.457952		0.0930624	0.194116	0.479415		0.124309	0.216925	0.573049		0.0762308	0.202268	0.376879
11	infA	0.0230787	0.232616	0.0992138		0.0230787	0.257829	0.0895119		0.0172587	0.309785	0.0557118		0.0172504	0.283396	0.0608702
12	matK	0.135823	0.280331	0.484509		0.141371	0.287158	0.49231		0.137409	0.273347	0.50269		0.132517	0.288986	0.458557
13	ndhA	0.0667964	0.344195	0.194065		0.0640868	0.344725	0.185907		0.0627633	0.36192	0.173418		0.05886	0.325544	0.180805
14	ndhB	0.00541112	0.0424842	0.127368		0.00541112	0.0424842	0.127368		0.00541112	0.0454039	0.119177		0.00541112	0.0424842	0.127368
15	ndhC	0.0278153	0.120512	0.23081		0.0221691	0.113662	0.195043		0.0221691	0.127424	0.173979		0.0221691	0.127424	0.173979
16	ndhD	0.0531605	0.440699	0.120628		0.0517407	0.427612	0.120999		0.0493189	0.406715	0.121262		0.0427015	0.40583	0.10522
17	ndhE	0.0222403	0.188983	0.117684		0.0267487	0.189483	0.141167		0.0222403	0.188983	0.117684		0.0222403	0.225688	0.0985447
18	ndhF	0.100263	0.441889	0.226896		0.100594	0.438847	0.229223		0.102943	0.444366	0.231663		0.0971648	0.437241	0.222222
19	ndhG	0.0466371	0.276007	0.16897		0.0439876	0.264561	0.166267		0.0439876	0.253701	0.173384		0.0439686	0.254088	0.173045
20	ndhH	0.029668	0.306903	0.0966693		0.0308282	0.306197	0.100681		0.028511	0.318965	0.089386		0.0262279	0.325087	0.0806797
21	ndhI	0.0346036	0.273108	0.126703		0.0346036	0.273108	0.126703		0.0373162	0.299429	0.124624		0.0318844	0.260543	0.122377
22	ndhJ	0.0166596	0.245557	0.0678444		0.0166596	0.245557	0.0678444		0.0222909	0.220904	0.100908		0.0166596	0.22071	0.0754822
23	ndhK	0.0269571	0.242707	0.111068		0.0328902	0.258698	0.127137		0.0308655	0.258381	0.119457		0.0308757	0.266793	0.115729
24	petA	0.0335564	0.309585	0.108391		0.0364345	0.315793	0.115375		0.036409	0.303415	0.119997		0.0392797	0.310145	0.126649
25	petB	0.00411524	0.202663	0.0203058		0.00618986	0.177292	0.0349134		0.0082617	0.177502	0.0465442		0.00618986	0.177292	0.0349134
26	petD	0.00277521	0.35968	0.00771578		0.00277521	0.346227	0.00801559		0.00277521	0.346227	0.00801559		0.00277521	0.33301	0.00833371
27	petG	0	0.0363708	0		0	0.0745956	0		0	0.0363708	0		0	0.0363708	0
28	petL	0.0303839	0.173431	0.175193		0.0150381	0.0817134	0.184035		0.0150381	0.0817134	0.184035		0.0305386	0.0806144	0.378823
29	petN	0	0.289247	0		0	0.289247	0		0	0.221786	0		0	0.289247	0
30	psaA	0.00582414	0.231926	0.0251121		0.00582414	0.226767	0.0256834		0.00523994	0.219054	0.0239208		0.00582386	0.219134	0.0265767
31	psaB	0.00414529	0.230653	0.017972		0.00414529	0.23602	0.0175633		0.00473935	0.238717	0.0198534		0.00473982	0.227897	0.0207981
32	psaC	0.0108403	0.27095	0.0400085		0.0108403	0.246257	0.0440203		0.0108403	0.246257	0.0440203		0.00538602	0.273835	0.0196688
33	psaI	0.050228	0.127064	0.395298		0.050228	0.127064	0.395298		0.050228	0.127064	0.395298		0.0633287	0.127064	0.498402
34	psaJ	0.0325548	0.176245	0.184713		0.0325548	0.176245	0.184713		0.0325548	0.176245	0.184713		0.0325548	0.10071	0.323254
35	psbA	0.00123916	0.231171	0.00536036		0.00123916	0.231171	0.00536036		0.00123865	0.226125	0.00547771		0.00123865	0.220758	0.00561087
36	psbB	0.00954667	0.287393	0.0332182		0.00954667	0.287393	0.0332182		0.0104221	0.291266	0.0357821		0.0104214	0.299483	0.0347978
37	psbC	0.00469301	0.24419	0.0192187		0.00469375	0.232292	0.0202062		0.00469301	0.240247	0.0195341		0.00657538	0.236721	0.0277769
38	psbD	0.00497051	0.158774	0.0313055		0.00497257	0.153652	0.0323625		0.00497257	0.153652	0.0323625		0.00497257	0.15854	0.0313647
39	psbE	0.0105357	0.152908	0.0689022		0.0105357	0.152908	0.0689022		0.0105357	0.174415	0.060406		0.0105357	0.152908	0.0689022
40	psbF	0	0.0670838	0		0	0.0670838	0		0	0.103019	0		0	0.0670838	0
41	psbH	0.0184341	0.374718	0.0491946		0.0184341	0.374718	0.0491946		0.0184341	0.40573	0.0454344		0.0184341	0.374718	0.0491946
42	psbI	0	0.215762	0		0	0.215762	0		0	0.267506	0		0	0.215762	0
43	psbJ	0.0233937	0.207019	0.113003		0.0233937	0.207019	0.113003		0.0233937	0.247845	0.0943884		0.0233937	0.207019	0.113003
44	psbK	0.0223065	0.229257	0.0972991		0.0222513	0.198331	0.112193		0.0222513	0.231485	0.0961241		0.0222513	0.16658	0.133577
45	psbL	0.0228154	0.130765	0.174477		0.0228154	0.130765	0.174477		0.0228154	0.130765	0.174477		0.0228154	0.130765	0.174477
46	psbM	0	0.182717	0		0	0.132698	0		0	0.0858078	0		0	0.132698	0
47	psbN	0.0314731	0.357255	0.0880973		0.0208709	0.306065	0.0681912		0.0208709	0.354862	0.0588141		0.0209804	0.398745	0.0526161
48	psbT	0.0272757	0.432666	0.0630412		0.0272757	0.362848	0.0751713		0.0272757	0.362848	0.0751713		0.0274003	0.294032	0.0931883
49	psbZ	0.0432396	0.31612	0.136782		0.0432396	0.31612	0.136782		0.0432396	0.31612	0.136782		0.0407005	0.29488	0.138024
50	rbcL	0.014465	0.260487	0.0555308		0.014465	0.248212	0.0582769		0.0163622	0.264008	0.061976		0.0154079	0.289933	0.053143
51	rpl14	0.0145813	0.220458	0.0661408		0.0145813	0.235687	0.0618671		0.0145813	0.235687	0.0618671		0.0145813	0.220458	0.0661408
52	rpl16	0.0202146	0.318027	0.0635624		0.0202146	0.289247	0.069887		0.0235908	0.291237	0.0810021		0.016798	0.318662	0.0527141
53	rpl2	0.0215247	0.103792	0.207382		0.0215247	0.103792	0.207382		0.0248779	0.103972	0.239274		0.0198468	0.103792	0.191217
54	rpl20	0.0448477	0.20386	0.219992		0.0408529	0.188691	0.216506		0.0550165	0.195697	0.28113		0.0409192	0.20252	0.20205
55	rpl22	0.172656	0.561704	0.307378		0.162584	0.548269	0.29654		0.16983	0.567245	0.299395		0.170495	0.511521	0.333311
56	rpl23	0.00961167	0.0321334	0.299117		0.00961167	0.0321334	0.299117		0.00961167	0.0321334	0.299117		0.00961167	0.0487316	0.197237
57	rpl32	0.0582382	0.505297	0.115255		0.04887	0.571605	0.0854961		0.058108	0.510658	0.11379		0.058108	0.510658	0.11379
58	rpl33	0.0930089	0.398544	0.233372		0.0930089	0.398544	0.233372		0.0971332	0.371925	0.261164		0.0859062	0.357062	0.240592
59	rpl36	0.011905	0.456186	0.0260968		0.011905	0.456186	0.0260968		0.011905	0.456186	0.0260968		0.011905	0.389475	0.0305668
60	rpoA	0.0832138	0.234039	0.355555		0.0803802	0.252578	0.31824		0.0831579	0.25325	0.328363		0.0789763	0.290956	0.271437
61	rpoB	0.0265276	0.232797	0.113952		0.0265267	0.231021	0.114824		0.0289443	0.229139	0.126318		0.0280096	0.228173	0.122756
62	rpoC1	0.026726	0.221763	0.120516		0.0267231	0.221852	0.120454		0.0280483	0.213656	0.131278		0.0264	0.193031	0.136766
63	rpoC2	0.0658733	0.257648	0.255672		0.0651826	0.260545	0.250178		0.0664386	0.268102	0.247811		0.064296	0.260104	0.247194
64	rps11	0.00985506	0.238768	0.0412747		0.00656819	0.212303	0.0309378		0.00987127	0.224876	0.0438965		0.00656639	0.188321	0.0348681
65	rps12	0.00555044	0.0584884	0.0948981		0.00926796	0.0585923	0.158177		0.00555044	0.0584884	0.0948981		0.00555044	0.0584884	0.0948981
66	rps14	0.0354179	0.322039	0.10998		0.0354179	0.300019	0.118052		0.0353657	0.324001	0.109153		0.0354179	0.300019	0.118052
67	rps15	0.0704921	0.422493	0.166848		0.0651767	0.396051	0.164567		0.0651767	0.396051	0.164567		0.0860978	0.402493	0.213911
68	rps16	0.0425646	0.192917	0.220637		0.0471205	0.192747	0.244468		0.0425457	0.173431	0.245319		0.0481449	0.19179	0.251029
69	rps18	0.03065	0.252712	0.121284		0.0365792	0.24746	0.147819		0.0365792	0.24746	0.147819		0.0441466	0.25343	0.174196
70	rps19	0.0238304	0.24208	0.0984403		0.0238304	0.24208	0.0984403		0.0238589	0.219403	0.108744		0.0238494	0.178351	0.133722
71	rps2	0.0245189	0.227478	0.107786		0.0264469	0.252507	0.104737		0.0283811	0.226936	0.125062		0.0283677	0.261294	0.108566
72	rps3	0.0576316	0.363555	0.158522		0.0597844	0.352503	0.1696		0.0618908	0.37533	0.164897		0.0608581	0.336601	0.180802
73	rps4	0.0383614	0.208359	0.184113		0.0383759	0.217025	0.176827		0.0383687	0.217166	0.176679		0.0349162	0.20353	0.171553
74	rps7	0.00858583	0.0178182	0.481857		0.00858583	0.0178182	0.481857		0.00858583	0.0178182	0.481857		0.00858583	0.0178182	0.481857
75	rps8	0.0238724	0.327068	0.0729892		0.0238724	0.281194	0.0848967		0.0273223	0.282066	0.0968649		0.0169547	0.297415	0.0570067
76	ycf1	0.207566	0.439237	0.472561		0.202079	0.429661	0.470322		0.210919	0.457255	0.461273		0.210273	0.429451	0.489633
77	ycf2	0.0304709	0.0401379	0.759156		0.0310659	0.0401472	0.7738		0.0315602	0.0419544	0.75225		0.0299665	0.0405308	0.739351
78	ycf3	0.013313	0.190137	0.0700177		0.013313	0.190137	0.0700177		0.0133248	0.200393	0.0664933		0.0106361	0.179111	0.0593829
79	ycf4	0.0366001	0.350707	0.104361		0.0366001	0.36289	0.100857		0.0366001	0.338718	0.108055		0.0414993	0.379626	0.109316
